# Supplementary material for: Genomic Alterations in Breast Cancer Patients in Betel Quid and Non Betel Quid Chewers
Source: PLoS One. 2012 Aug 24;7(8):e43789. doi: 10.1371/journal.pone.0043789 (PMC3427153; doi:10.1371/journal.pone.0043789)
Supplement: Table S2 — Total 110 regions seen to be altered in overall samples. (XLS) [file pone.0043789.s003.xls]

## Sheet: Sheet1
Table S2: Total 110 regions seen to be altered in overall samples
Cytoband	gain	loss	Total samples	%	Start	End	Size (Mb)	Fragile sites	Genes
1p13.2	14	0	14	32.6	111620648	114443955	2.82		Lrig2, Wnt2b, Nras
1q21.1	15	0	15	34.9	143780476	144894002	1.11		Bcl9, Muc1
1q24.1	22	0	22	51.2	161945480	167344909	5.4
1q25.2	29	0	29	67.4	176251808	180031538	3.78		Lamc2, Tnfsf4, Rsg16
1q31.1	27	0	27	62.8	184769223	187079322	2.31		Fam5c, Tpr
1q32.1	19	0	19	44.2	197931873	201474622	3.54		Kiss1, Pik3c2b, Mdm4
1q41	22	0	22	51.2	216877367	239186501	22.31		Mar1,Dsp1,Dusp10,Ephx1,Tgfb4,Laminin B Receptor,Tp53bp2
1q42.2-1q42.3	30	0	30	69.8	230759715	234370852	3.61		Exo84
1q43-44	29	0	29	67.4	237614919	241862421	4.25	FRA1I fragile site, aphidicolin type, common, fra(1)(q44)	Akt3,Fh,
2p25.3-2p23.1	9	0	9	20.9	6837215	8179329	1.34
2p16.2-2p16.1	7	0	7	16.3	54196092	56418950	2.22	FRA2D fragile site, aphidicolin type, common, fra(2)(p16.2)
2p11.2	21	0	21	48.8	88241773	105694407	17.45		Fabp1
2q11.2	15	0	15	34.9	97878052	101494278	3.62	FRA2A fragile site, folic acid type, rare, fra(2)(q11.2)	Aff3
2q22.1	8	0	8	18.6	151285083	155788375	4.5		Lrpb1
3p26.3	7	0	7	16.3	653347	2264798	1.61		Ccr2, Cntn4
3p26.1-3p21.31	12	0	12	27.9	6473283	7535811	1.06		Grm7
3p25.1	11	0	11	25.6	15972853	16744642	0.77
3p24.2-3p23	9	0	9	20.9	27665535	35068906	7.4	FRA3A fragile site, aphidicolin type, common, fra(3)(p24.2)	Tgfbr2
3q13.2-3q13.31	9	0	9	20.9	115340891	117384598	2.04
3q22.1	14	0	14	32.6	134070697	185118975	51.05	ATR ataxia telangiectasia and Rad3 related
3q25.2	9	0	9	20.9	155066932	158948974	3.88	FRA3D fragile site, aphidicolin type, common, fra(3)(q25)
3q26.1-3q27.2	16	0	16	37.2	165409849	167801377	2.39	FRA3C fragile site, aphidicolin type, common, fra(3)(q27)	Pdcd10 Ect2 Bche
4p16.1	14	0	14	32.6	10760950	11857265	1.1	FRA4A fragile site, aphidicolin type, common, fra(4)(p16.1)
4p12-4q11	10	0	10	23.3	46766741	53731283	6.96
4q33-4q33.2	7	1	8	18.6	167150806	167704678	0.55
5p15.33-5p12	8	0	8	18.6	1677351	8881383	7.2		Tert
5p15.2	19	0	19	44.2	13931843	16045984	2.11		Trio,Dnah5,Fbxl7
5p13.3	17	1	18	41.9	29073506	35879721	6.81	FRA5A fragile site, BrdU type, common, fra(5)(p13)	Cdh6
5q13.3	0	9	9	20.9	77456368	77952104	0.5		Ap3b1
5q11.2-5q12.1	7	0	7	16.3	57466589	58659721	1.19		Plk2,Rab3c,Map3k1,Actbl2
5q21.1-5q21.3	10	0	10	23.3	101290873	103669092	2.38	FRA5F fragile site, aphidicolin type, common, fra(5)(q21)	Pam
5q22.1-5q22.3	13	0	13	30.2	110568424	110723657	0.16		Camk4
5q31.3-5q33.1	9	0	9	20.9	143271856	143899067	0.63		Yipf5
5q35.1-5q35.3	8	0	8	18.6	156693377	157479655	0.79	FRA5G fragile site, folic acid type, rare, fra(5)(q35)	Fgfr4, Mapk9
6p25.3	17	0	17	39.5	150610	1416716	1.27		Dusp22
6p25.1	10	0	10	23.3	5966877	8472511	2.51	FRA6B fragile site, aphidicolin type, common, fra(6)(p25.1)
6p24.3-6p23	8	0	8	18.6	9595662	16186458	6.59	FRA6A fragile site, folic acid type, rare, fra(6)(p23)
6p22.3	12	0	12	27.9	20345022	21992498	1.65		E2f3
6q13	8	0	8	18.6	75833704	85962027	10.13	FRA6D fragile site, BrdU type, common, fra(6)(q13)
6q15	14	0	14	32.6	89348510	89867130	0.52	FRA6G fragile site, aphidicolin type, common, fra(6)(q15)
6q16.1	9	0	9	20.9	93552831	94259637	0.71
6q21	13	0	13	30.2	110952941	114779647	3.83	FRA6F fragile site, aphidicolin type, common, fra(6)(q21)
6q23.2	15	0	15	34.9	131432905	135371662	3.94		Ctgf
6q25.3	14	0	14	32.6	155713132	157738990	2.03		Sod2, Arid1b, Nox3, Mir1202,
7p21.3-7p21.2	20	0	20	46.5	12577440	14919353	2.34		Etv1
7p21.2	18	0	18	41.9	17333989	17734067	0.4		Snx13
7p21.1	10	0	10	23.3	18938504	21593778	2.66		Macc1
7p15.2	17	0	17	39.5	27835512	29690012	1.85
7p14.3	21	0	21	48.8	31794828	32639963	0.85		Creb5
7p14.1-7p12.3	18	0	18	41.9	43737457	49336509	5.6
7p12.3-7p12.1	21	0	21	48.8	49519486	52496765	2.98		Cobl,Egrf
7q11.22-7q21.12	12	0	12	27.9	68764919	70839801	2.07	FRA7J fragile site, aphidicolin type, common, fra(7)(q11), FRA7E fragile site, aphidicolin type, common, fra(7)(q21.2)	Caln1,Rabgef1
7q22.1	9	0	9	20.9	102065731	103642482	1.58	FRA7F fragile site, aphidicolin type, common, fra(7)(q22)
7q33	19	0	19	44.2	133281372	135010987	1.73		Sec8,Akr1b1,Akr1b10
7q35-7q36.1	10	0	10	23.3	133054441	136538478	3.48	FRA7I fragile site, aphidicolin type, common, fra(7)(q36)	Cntnap2
8p23.1	0	7	7	16.3	8256592	11054299	2.8		Cldn23
8p23.1	0	10	10	23.3	11054299	13155237	2.1	CSMD1 CUB and Sushi multiple domains 1	Dlc1
8q11.23	14	0	14	32.6	55602883	59758572	4.16		Cyp7a1
8q12.1-8q12.2	18	0	18	41.9	60797111	63244196	2.45
8q13.2	19	0	19	44.2	70628049	71089425	0.46		Sulf1
8q13.32-8q21.12	12	0	12	27.9	70628049	81210174	10.58		Il7
8q21.2-8q22.2	12	0	12	27.9	87218471	105541089	18.32
8q22.1	29	0	29	67.4	97006376	99137466	2.13	FRA8B fragile site, aphidicolin type, common, fra(8)(q22.1)	Mtdh,Laptm4b, Cdh17, Angiopoitienin 1
8q22.2	27	0	27	62.8	100574413	103045541	2.47
8q22.3	22	0	22	51.2	102196496	118844178	16.65	FRA8A fragile site, folic acid type, rare, fra(8)(q22.3)
8q24.11	22	0	22	51.2	117649151	122675718	5.03	FRA8E fragile site, distamycin A type, rare, fra(8)(q24.1), FRA8C fragile site, aphidicolin type, common, fra(8)(q24.1)	Smad12, Collectin 10,Tnfrsf11b,Rad21
8q24.21	24	0	24	55.8	128051801	132991056	4.94		Myc,Pvt1
8q24.23	16	0	16	37.2	137820222	142072236	4.25
9p23	11	0	11	25.6	9757713	12742371	2.98		Tyrp1
9q31.2	10	0	10	23.3	107979573	114702228	6.72		Edg2
9q34.11-9q34.3	9	0	9	20.9	127642279	135054595	7.41		Lamc3
10p12.1	8	0	8	18.6	28581402	36424795	7.84		Map3k8,Itgb1
11p14.3	10	0	10	23.3	25138024	27870966	2.73		Muc15
11p14.1	11	0	11	25.6	32009583	35321011	3.31		Wt1,Cd44
11q13.3	11	0	11	25.6	68986287	70642724	1.66	FRA11A fragile site, folic acid type, rare, fra(11)(q13.3) , FRA11H fragile site, aphidicolin type, common, fra(11)(q13)	Ccnd1,Fgf19,Fgf3,Fgf4
12q11-12q12	8	0	8	18.6	36727030	43496926	6.77		Cntn1
12q14.1-12q14.3	9	0	9	20.9	57087294	65279429	8.19		Lrig3
12q23.1	7	0	7	16.3	97151726	100120265	2.97		Tff3,Tff2,Tff1
13q12.3-13q13.1	6	1	7	16.3	29575163	32641347	3.07
13q21.31-13q31.1	9	1	10	23.3	61969788	63696479	1.73
13q22.1-13q31.1	9	0	9	20.9	72056009	73093200	1.04	FRA13B fragile site, BrdU type, common, fra(13)(q21	Pcdh9
13q31.2-13q31.3	13	0	13	30.2	87658904	90523458	2.86		Klf5
14q13.3-14q21.1	11	0	11	25.6	37787739	40277626	2.49
14q21.3	17	0	17	39.5	49633012	51074896	1.44		Foxa1
14q32.13	9	0	9	20.9	94931266	96104558	1.17		Map4k5
14q32.32-14q32.33	7	0	7	16.3	99862235	106312036	6.45	DICER1 dicer 1, ribonuclease type III	Near Dicer
15q15.3-15q26.3	12	0	12	27.9	41404785	47635423	6.23
15q22.2-15q23	13	0	13	30.2	61445689	68011638	6.57
15q25.1	15	0	15	34.9	76606208	84172266	7.57	FRA15A fragile site, aphidicolin type, common, fra(15)(q22)	Dapk2,Samd3,Samd6, Mapk25,Itg11
16p13.3-16p13.2	18	0	18	41.9	2747264	7226822	4.48		Il16
16p13.12-16p11.2	8	0	8	18.6	10529386	33498455	22.97		Trap1
17q11.2	8	0	8	18.6	22436842	23092917	0.66	FRA16A fra(16)(p13.11)
17q23.2	19	0	19	44.2	52197554	55320513	3.12		Wsb1,Ksr
17q23.3	22	0	22	51.2	59136652	64914787	5.78
17q25.1	10	0	10	23.3	68880877	74687946	5.81		Ern1, Pecam1
19p13.3-19p12	12	0	12	27.9	3542590	17471210	13.93		Birc5(Survivin)
19q13.11	12	0	12	27.9	40000180	43898128	3.9	FRA19B fragile site, folic acid type, rare, fra(19)(p13)	Vav1,Icam3,,Cdkn2d,Mum1
19q13.31	16	0	16	37.2	51160543	63437743	12.28		Etv2,Map4k1
19q13.32-19q13.43	12	0	12	27.9	51160543	63437743	12.28		Bcl3,Sulta1
20p12.1	9	0	9	20.9	16210360	20930386	4.72
20q11.22	9	0	9	20.9	31982015	35933409	3.95
20q13.11	14	0	14	32.6	42101802	50441231	8.34		Tgif2
20q12	11	0	11	25.6			0		Ncoa3
20q13.2	20	0	20	46.5	51292709	53751202	2.46
20q13.33	12	6	18	41.9	59180207	61366354	2.19
21q22.11	13	0	13	30.2	36049947	38947095	2.9		Birc7
21q22.13	18	0	18	41.9	37974454	40484883	2.51
12q22.3	18	0	18	41.9	42530317	46782195	4.25		erg,ets2
22q12.1	8	0	8	18.6	26287071	27802395	1.52	CHEK2 CHK2 checkpoint homolog (S. pombe)	chek2
Xp26.1-X26.2	7	0	7	16.3	130037493	137016423	6.98	fragile sites
