# Supplementary material for: Genomic Alterations in Breast Cancer Patients in Betel Quid and Non Betel Quid Chewers
Source: PLoS One. 2012 Aug 24;7(8):e43789. doi: 10.1371/journal.pone.0043789 (PMC3427153; doi:10.1371/journal.pone.0043789)
Supplement: Table S3 — Chromosomal gains and deletions in breast tumors from 26 BQC and 17 NBQC. High-level amplifications are in boldface. (XLS) [file pone.0043789.s004.xls]

## Sheet: Sheet1
Table S3: Chromosomal gains and deletions in breast tumors from 26 BQC and 17 NBQC. High-level amplifications are in boldface.
	SAMPLE	HABIT	GAIN	DELETION	TOTAL
1	13T-371-06-T-GW	BQC	11p14.2,11q13.3,12q14.1,12q21.31-12q21.32,,14q11.2-4q12,14q13.1-14q21.1,14q21.3-14q23.1,14q24.2,14q24.3-14q31.1,14q31.2-14q32.33,16p13.3-16q12.1,16q12.2-16q22.1,16q23.1-16q23.2,19p13.3-19p12,1q21.1-1q44,20p12.1-20q13.33,2q21.3-2q22.1,3p22.3,4q21.1,5q14.1,6q21-6q22.1,7p14.3-7p11.1,7p15.3-7p15.2,7p21.3-7p21.1,7q22.2-7q31.1,7q33,7q34-7q35,8q11.23,Xp11.4,Xp22.33-Xp22.11,Xq22.3-Xq24,Xq25-Xq27.3	11q14.1-qter, 13q21.2-qter, 4q32.1-4q32.3, ,8p23.1-8p23.2	36
2	14T-143-06-T-GW	BQC	10q21.3-10q23.2, 10q26.12-10q26.2, 11q13.3-11q14.1,17q25.3, ,20q13.13-20q13.33,2p25.2-2p25.1,3q13.12-3q13.13,3q13.2-3q13.32,4q21.1, ,6q22.31,6q22.33-6q25.2,8q12.1-8q24.23,Xq21.32,Xq22.3-Xq23	1q42.2, 4q23-4q24, ,8p22-8p23.2	17
3	17T-372-06-T-GW_rs	BQC	1p36.12,1q21.1-qter,2p21,2p25.3-2p25.2,2q21.2-2q22.1,2q37.3,3p21.33-3p21.31,3p25.1, 3p25.3,3q11.2-3q13.13,3q21.2-3q24,3q26.1-3q26.2, 5p14.3-5p12,5p15.33-5p15.16p21.1-6p12.3,6p22.3-6p22.2,6p25.3,6q15,6q16.1,6q21-6q22.1,7p12.3-7p12.1,7p21.3-7p21.2, 8q12.1-8q12.3,8q13.2-8q21.13,8q21.3-8q22.3,8q24.13-8q24.3, 9q21.31,12q14.1-12q14.3, 14q21.3-14q22.1, 14q32.13-14q32.2, 19q13.2-19q13.41, 12q12, 12q24.31…	1p32.2, ,4p15.1-4p14,4p15.2,4p15.32-4p15.31,4q31.21,4q32.1-4q32.2, ,5q12.1,5q14.1-5q14.3,5q23.2,5q33.3, 7q31.31-7q32.1,7q36.1-7q36.2,8p22,8p23.1-8p22,9p21.1, 10q21.3, 10q24.1, 10q25.1, 11p15.3, 12p12.3, 15q26.1, 16q23.1	66
4	18T-530-08-T-GW_rs	BQC	1p13, 1p22.1, 1p32.1-1p31.3, 1p36, 1q21.1-1q41, 1q43-1q44, 2p11, 2p12, 2p25, 2q21.2-2q22.3, 2q32.1, 2q33.3, 3p22.3, 3p25.1-3p24.1, 3p26.1-3p25.3, 3q22, 3q25, 3q26, 4p13-4q12, 4p16.1-4p15.33, 4q13, 4q21.1, 4q22, 4q28.2-4q31.3, 4q32, 4q33-4q34.3, 5p13, 5p15, 5q11.2, 5q21, 5q22.1, 5q23.1, 5q23.2-5q31.2, 5q31.3, 6p12.1, 6p21.1-6p12.3, 6q13-6q14.1, 6q14, 6q15, 6q16, 6q21-6q22.1, 6q25,7p14.1-7p12.1,7p2…	1q42.13-1q42.2, 2p24.1-2p23.2, 3p21.31, 5q14.1, 6p22.3, 7q31.32-7q31.33, 8p22-8p21.2, 8p23, 11q22.1, 12q21.33, 14q24.314q31.1-14q31.2, 15q26, 16q12.2, Xq21.33-Xq22.2, Xq28	93
5	20T-531-08-T-GW_rs	BQC	1p13, 1p22.3-1p21.3, 1q21-qter, 2p22.1-2p21, 2p24, 2p25, 2q11.2-2q37.3, 3p21.1-3p14.2, 3p25.3-3p22.3, 3p26.3, 3q11.2-3q12.3, , 3q22.1,4q13.1-4q13.2, 4q21.1, 4q22, 4q26-4q27,5p15, 5q11.2-5q12.1, 5q21, 5q22.1, 5q31.1,6q15, 6q16.1, 6q21-6q22.1,7p14.1-7p12.1,7p22.2-7p21.1,7q22.1-7q31.1,7q33-7q34,7q34-7q36.1,8p228q13.2-8q21.11,8q24.23,9p21.1,9p24.1-9p23,9q21.13-q21.31,9q21.32,9q21.33-9q22.33,9q31.1-9q…	3q21.2,4p15.2, 4q31.21, 4q32, 5p13.3, 5q14, 5q33.3, 6p21.1, 6p22.3,6q14.1, 6q21,,8p23.1,10q24.2-10q25.1, 15q25.3,16q12.2,17q24.3-17q25.1, Xp11.4-Xp11.3, ,Xq21.33-Xq22.2	90
6	86-06-T_RS	BQC	1p12-1q24.3, 1p32.3,1p36,1q42.2-1q44,3q12.3-3q21.1,6p21.32-6q25.3,6p24.3-6p22.3,7q34-7q35,8q11.23-8q13.3,8q21.3-8q24.22,9p24.3-9p22.3,9q33,11p15.1-11p13,15q11.2-15q13.2,21q22	NIL	15
7	IOP_123_1	BQC	1p13.2-1p12,1p22.2-1p22.1,1q32.1-1q42.13,2p23.2-2p22.3, 3p26.3-3p21.33,3q21.2-3q22.2,3q26.33-3q27.2,4p13-q12,5p15.2, 6p25.3-6p12.1,7p14.1-7p11.2,7p15.2-7p14.3,7q11.22,7q21.13-7q31.32,7q35-7q36.1,8p11.1-8q24.3, 10p12.31,10q26.12-10q26.3,11q13.3-11q14.1,13q12.11-13q12.12,13q21.2-13q31.1,14q32.2-14q32.33,15q23-15q26.1,18q11.2,19q13.11-19q13.43,20q12-20q13.32,21q22.11-21q22.3,15q11.2-15q12,16q13-16q2…	2p24.3-2p24.2,3q23-3q24, 5q23.3-5q31.1,5q33.3, 8p23.1-p22,10q21.2-10q21.3,12q21.33-12q23.1,	37
8	IOP_143_1	BQC	1p13.2-1q21.1,1p36.21-1p36.11,2p12-2q11.2,2p16.2-2p16.1,2p25.3-2p23.1,3p25.2-3p24.3,3p26.3,3q11.2-3q13.13,3q13.2-3q13.33,3q22.3,3q23-3q25.32,3q26.2-3q27.2,4p15.2-4p14,4p16.1-4p15.32,4q21.1-4q21.3,4q27-4q28.1,5q11.2,6q22.31-6q25.3,7p21.2-7p14.3,7q11.22-7q21.12,7q33,8q11.21-8q24.3,9q12-9q21.13,9q22.33,10q26.11-10q26.2,11p14.3-11p11.2,11q13.3-11q14.2,12q13.2-12q21.2,12q21.31-12q21.32,12q23.1-12q23.3…	8p23.1-8p22	47
9	IOP_250_1	BQC	1p13.2,1p31.2-1p31.1,1q21.1,1q23.1,1q25.2-1q25.3,1q31.1-1q31.3,1q43-1q44,2p12-2q11.2,2p16.2-2p16.1,2q21.3-2q22.3,2q23.3-2q24.1,2q36.1-2q37.1,3p14.1-3p12.1,3p14.3-3p14.2,3p24.1-3p22.3,3p25.1-3p24.3,3p26.1,3p26.3,3q13.2-3q13.31,3q22.1-3q23,3q25.32-3q27.2,4p12-4q35.2,4p15.2-4p15.1,4p16.1-4p15.32,5p13.3-5p12,5p15.2-5p15.1,5q11.2,5q21.1-5q21.3,5q22.1-5q22.3,5q31.3,6p12.1-6q11.2,6q13,6q15,6q16.1-6q16.2…	7q21.13-7q21.3, 8p22-8p21.2, 8p23.1, 11q12.3-11q13.1, 11q21-11q22.1, 11q24.2,11q25,12p11.22,17p13.2-17p12,Xq11.2-Xq12,	92
10	IOP_377_1	BQC	1p13.2,1p22.1,1q22-1q23.1,1q25.2-1q25.3,1q31.1-1q31.2,1q42.2-1q44,2p13.3-2q11.2,2p16.2-2p16.1,2p22.1,2p23.2-2p22.3,2p25.3-2p24.3,2q21.3-2q22.3,2q23.3-2q24.1,2q24.1-2q24.3,2q31.3-2q32.1,2q34-2q35,2q36.2-2q37.3,3q13.2-3q13.31,3q22.1-3q26.32,4p12-4q12,4p16.1-4p15.33,4q13.1-4q13.3,4q21.22-4q22.1,4q26-4q28.1,4q32.3,5p15.2-5p13.1,5q21.1-5q21.3,5q22.1,5q31.3-5q32,6p22.3-6p22.1,6p25.3-6p24.3,6q11.1-6q11.…	3p26.2-3p26.1, 6q12-6q13, ,8p23.1, 20q13.33,10q23.31-10q23.32,15q26.1,17p12,18q12.1,20p12.2-20p12.1,Xp11.1-Xq12,	80
11	IOP_411_1	BQC	1p36.31-1p36.21,1q23.1,1q25.2-1q25.3,1q41-1q42.12,1q42.2-1q43,2p15-2q11.2,3q26.1-3q27.2,4p12-4q12,4p16.1-4p15.33,4q21.22-4q21.3,5p14.1-5p12,5p15.33-5p15.1,6p22.3-6p22.1,6q13-6q14.1,6q15,6q16.1-6q24.3,7q11.22-7q21.11,7q33,7q34-7q35,8q13.2-8q13.3,8q22.1-8q24.23, 11p14.3-11p12,11q13.4-11q13.5,13q21.33-13q22.1,13q31.2-13q32.1,15q15.3-15q21.2,15q21.3-15q26.1,16p13.3-16p13.2,17q22-17q24.3,19q13.11-19q1…	14q12	34
12	IOP_412_1	BQC	1p13.2,1q22-1q23.1,1q23.3-1q25.3,1q31.1-1q32.2,1q41,1q42.2-1q44,2p11.2,2q21.3-2q22.3,3p13-3p12.2,3q13.2-3q13.31,3q22.1,3q26.1-3q27.1,4p15.2-4p15.1,4p16.1-4p15.33,4q24,4q26-4q28.3,4q32.3,5p14.1-5p12,5p15.2-5p14.3,5p15.31-5p15.2,5q22.1,6p25.3-6p25.2,6q14.3-,6q15,6q16.1-6q21,6q25.3,7p14.1-7p11.2,7p21.3-7p14.3,7q11.22-7q21.12,7q21.3-7q31.1,7q31.2-7q35,7q35-7q36.1,8p12-8q13.3,8q21.12-8q21.13,8q22.1-8q…	NIL	53
13	IOP_439-G00	BQC	1p13.2,1q25.2-1q25.3,1q31.1-1q31.2,1q31.3,1q41,1q42.2-1q43,2p12-2q11.2,2p25.3-2p25.2,2q13-2q14.1,2q24.1-2q24.3,2q36.2-2q37.3,3p14.1-3p12.2,3p14.3-3p14.2,3p22.1-3p21.33,3p24.2-3p22.3,3p26.1,3q26.1-3q26.31,4p12-4q12,4p15.2,4p16.1-4p15.33,4p16.3,4q21.23,4q32.3,5p14.1-5p13.2, 5q14.3-5q21.3,5q22.1,5q31.2,5q31.3,6p25.3-6p25.2,6q13,6q21-6q22.1,6q23.2-6q23.3,6q25.3-6q26,7p13-7p11.2,7p15.1-7p14.3,7p21.3-7…	5q14.1,	72
14	IOP_450_1	BQC	1q22-1q23.1,1q25.2-1q25.3,1q31.1-1q31.2,1q43-1q44,2p12-2q13,2q23.3,2q32.2-2q32.3,5q21.1-5q21.3,5q22.1-5q22.3,5q31.3,7p15.2-7p14.3,7p21.3-7p21.1,7q22.1-7q22.2,7q32.1-7q33,7q35-7q36.1,8q11.23-8q13.3,8q21.12-8q21.13,8q22.1-8q22.2,8q23.3,11p14.3-11p12,11q12.2,11q14.1-11q14.3,13q31.2-13q31.3,14q13.2-14q21.1,14q21.3-14q22.1,14q23.1-14q24.3,14q32.13-14q32.33,15q15.3-15q21.2,15q22.2-15q25.3,15q26.1,16p13…	NIL	35
15	IOP_493_1	BQC	1p32.2-1p21.2,1p34.2-1p32.3,1q21.1-1q21.3,1q23.3-1q24.1,1q25.2-1q25.3,1q31.1-1q31.2,1q41-1q43,2p12-2q11.2,2q31.3,3p24.3-3p21.31,3p26.1-3p25.3,4p12-4q12,6p25.3-6q14.1,6q15-6q25.3,7p14.1-7p11.2,7p22.2-7p14.2,7q21.11-7q21.13,8p12-8p11.21,8q22.1-8q23.1,8q24.21-8q24.3,9p24.3-9p13.2,12p13.33-12p12.3,15q22.2,19q12-19q13.32, 21q11.2-21q21.1,21q22.13-21q22.3,	20q13.33,	27
16	IOP_494T-A2	BQC	1p13.2-1p13.1,1p22.1,1q23.1,1q23.3,1q25.2-1q25.3,1q31.1-1q31.2,1q42.2-1q43,2p12-2q11.2,2q13,2q23.3-2q24.1,2q24.1-2q24.3,3p24.2-3p22.3,3p26.1,4q13.3-4q21.3,4q28.2,5p14.1-5p13.2,5p15.2-5p14.3, 5q31.2,5q31.3-5q33.1,5q35.2-5q35.3,6p25.3-6p25.2,6q21-6q22.1,6q23.1-6q23.3,7p14.1-7p11.2,7p15.1-7p14.2,7p21.3-7p21.1,7q11.22-7q21.11,7q33,8p23.3-8p23.2,8q23.3,9p23,9q31.3, 11p11.12, 11q13.4-11q13.5,11q14.1-11…	5q14.1, 17p12	46
17	IOP_529_1	BQC	1p33-1p31.3,1q22-1q25.1,1q42.2-1q44,3q25.1-3q27.1,4q27,6p25.1-6p22.3,6q27,8q22.1-8q24.23,9p22.3,14q21.3-14q22.1,17q22-17q24.3,19q13.11-19q13.2	NIL	12
18	IOP_557	BQC	1p31.1-1p21.3,1q31.1-1q44,2p16.3-2p16.1,3p24.3-3p22.3,3p26.3-3p25.3,4p13-4q12,4p15.1-4p14,4p16.1-4p15.33,4q32.2-4q32.3,5p15.1,5p15.32-5p15.31,5q35.1-5q35.3,6q22.33-6q24.3,6q25.3-6q27,6q27,7p15.2-7p14.3,7p21.3-7p21.1,7q11.22,8p11.21-8q24.23, 9q31.2-9q34.3, 10p11.21-10q11.21,12q12,15q15.3-15q26.3,16p13.3-16p13.2,18q11.2,20q12-20q13.31,21q22.2-21q22.3,Xq26.1-Xq28,13q12.11,17q21.33-17q25.3,11p15.4	9p23-9p22.3, 10q23.31-10q23.32,11q25,19p13.11-19p12,20p13,	36
19	IOP_564_1	BQC	1p13.2-1p13.1,1p36.13-1p36.11,1q21.1-1q23.3,1q23.3-1q24.2,1q31.1,1q41-1q44,2p12-2q11.2,2p16.2-2p16.1,2q36.3-2q37.3,3p21.31,3p23-3p22.3,3p25.1-3p24.3,3q24-3q27.2,4p16.1-4p15.33,4q32.3-4q34.3,5p14.1-5p12,5p15.2-5p15.1,5q11.2,6p22.3,6p25.3-6p25.2,6q23.1-6q23.3,6q25.3,7p13-7p12.3,7p15.2-7p14.3,7q11.21-7q11.22,7q22.1-7q22.3,7q33,7q34-7q35,7q35-7q36.1,8q21.12-8q21.13,8q22.1-8q22.3,9p21.1,9p23,9q31.2-9q…	11q22.1,	61
20	IOP_579	BQC	1p12-1q21.1,1p13.2-1p13.1,1q22-1q23.1,1q25.1-1q25.3,1q31.1,1q41,1q42.2-1q44,2p12-2q11.2,2q12.3-2q13,2q36.2-2q37.3,3p13-3p12.3,3p25.1-3p24.3,3p26.3,3q22.1-3q22.3,3q26.33-3q27.2,4p16.1-4p15.32,4q32.3,5p13.3-5p13.1,5p15.2-5p15.1,5q11.2,5q21.1-5q21.3,5q22.1,5q31.3,5q33.2,6q15,6q21-6q22.1,6q25.3,6q27,7p14.1-7p12.3,7p14.3,7p15.1,7p21.3-7p21.2,7q22.1-7q22.3,7q32.3-7q33,7q35-7q36.1,8q22.1-8q22.2,8q24.23-…	NIL	66
21	IOP_588-G00	BQC	1q25.2-1q25.3,1q31.1-1q43,3q13.11-3q13.2,3q25.32-3q28,4p12-4q12,6p25.3,8q13.1-8q24.3,11p13-11p12,11q12.1-11q14.1,13q31.3-13q32.1,14q32.13-14q32.33,15q15.3-15q21.2,15q21.3-15q25.1,17q22-17q24.3,21q22.11-21q22.3	NIL	15
22	IOP_619_1	BQC	1q22-1q32.2,1q41-1q44,2p11.2,2p25.3-2p25.2,2q33.2-2q34,2q36.3-2q37.3,3p14.1-3p12.3,3p26.1-3p25.1,3q21.3-3q27.3,5q21.1-5q21.3,5q22.1,6p21.1-6p12.3,6p22.3-6p22.1,6p25.3-6p25.1,6q15,6q25.3,7q11.22, ,8q11.21-8q23.1,8q23.2-8q24.13,8q24.13-8q24.3,10p15.3-10q21.2,10q21.3-10q23.1,11p14.2,11q13.3-11q14.1,11q14.1,12q23.1-12q23.3,12q24.32-12q24.33,14q21.1,15q25.1,15q26.1,17q21.33-17q25.3,20p11.21,20p12.1-20…	7q33-7q34,Xq11.2-Xq12,	38
23	IOP_644_1	BQC	1p36.13-1p31.3,1q21.1-1q24.3,1q31.1-1q44,2p11.2,3p22.3-3p21.33,3p25.2-3p24.3,3p26.3-3p26.1,5p15.33-5p12, 6p12.3-6p12.1,6p21.33-6p21.1,6p25.3-6p22.3,6q25.1,7p12.3-7q11.21,7q22.3-7q35,7q35-7q36.1, 8q21.13-8q24.21,9p21.1-9p13.2,9q21.32-9q22.33,9q33.1-9q34.3,10q22.2-10q22.3,11q11-11q13.1,16p13.3-16p13.12,17q11.1-17q11.2,17q22-17q25.3, 21q22.11-21q22.3,22q12.1-22q13.33	5q23.3, 8p12-8p11.1,8p23.2-8p21.1, 18q21.1,19q12-19q13.11,	31
24	IOP_646_1	BQC	1p13.2,1q23.1,1q25.2-1q25.3,1q31.1-1q31.2,1q41,1q42.2-1q44,2p13.3-2q11.2,2p16.2-2p16.1,2p23.2-2p22.3,2p25.3-2p25.2,2q13,2q21.3-2q22.3,2q36.3-2q37.3,3p12.2-3p12.1,3p14.1,3p26.1-3p21.31,3q13.13-3q13.31,3q26.1-3q27.2,4p16.1-4p15.33,5p14.1-5q11.2,5p15.2-5p15.1,5q22.1,5q31.2,5q35.2-5q35.3,6p25.3-6p24.3,6q11.1-6q12,6q13-6q14.1,6q15,6q16.1-6q22.1,6q22.33-6q23.3,6q25.3-6q27,7p14.3,7q11.22-7q21.11,7q33,7q…	21q21.1	59
25	IOP_64-G00	BQC	1q21.1-1q31.3,2p12-2q11.2,6p21.31-6p21.1,6p25.3-6p25.2,6q22.33-6q23.3,7p14.1-7p11.2,7p21.3-7p14.3,7q22.3-7q31.1,7q31.2-7q31.32,7q33,7q35,8p12-8q11.21,8q23.3-8q24.11,9p22.3,17q22-17q24.3,	20q13.33,Xp22.2	17
26	IOP_Tumor_1	BQC	1q24.1-1q25.1,1q25.3-1q44,2p24.3-2p24.2,3q24-3q26.1,8q12.1-8q12.3,8q22.2-8q24.13,10p15.3-10p14,16p13.3-16q13,2p22.3-2p21,3q26.31-3q29	NIL	10
27	1T-7-06-SJH(T)	NBQC	1p13, 1p22.1-1p21.3, 1p31.1-1p22.3, 1q21-qter, 2p25.2, 2q21.2-2q22.1, 3p25.1-3p24.3, 3q22.1-3q23, 3q26-3q27.2, 4p16.1-4p15.33, 4q13.1-4q21.1, 4q28.1-4q31.3, 4q32.3-4q35.2, 5p15.31-5p12, 5q22.1, 6p12.1, 6p22.3-6p22.2, 6q, 7p14.1-7p12.1, 7p21.2-7p21.1,7q33-7q36.1, 7q36.3, 8p11.21-8q11.21, 8p12, 8q11.23-8q24.3, 9q21.2-9q21.31, 12q24.13-12q24.33, 10p12.1-10q11.21, 10p15.2-10p13, 10q21.1-10q21.3, 10q2…	2p16.3, 2p24.1-2p23.2, 5q14.1-5q14.2, 5q21.3, 7p22.2, 7q31.32-7q31.33, 8p22, 8p23.1, 9p21.3, 13q12.11-13q12.12, 13q31.1, 16q12.2, 18q22.2, Xq28,	63
28	20T-310-AZ(T)	NBQC	1p36.12-1p34.2, 1q21.1-1q21.2, 3q29, 5p14.1-5p12, 5p15, 5q33.1-5q35.3, 10p12.1-10p11.23, 10q24, 15q22.2-15q25.2, 17q25, 19p13.3-19p12, 20q11.22-20q13.33,21q22.3, 9q34, 17q11.2	3p14.1-3p12.1, 3p24.2-3p24.1, 3q11.2-3q12.1, 3q23-3q24, 4q32.3-4q34.3, 7q21, 7q31.2-7q31.32, 8p23, 9p21, 11q22,13q31.1	26
29	3T-19-07SJH(T)_rs	NBQC	1p32.3-1p31.3,1p34.3-1p33,1q21.1-qter,7p22,8q,9p13.3,9p22.1-9p21.3,9p24,10p13-10q11.21,10q21.3-10q22.2,11q12.2-11q14.1,14q32,17q11,17q12-17q21.2,19p13,20p11.21-20q11.23,21q22.3,22q11.1-22q13.1,Xp11,Xp22.33	NIL	20
30	4T-10-06SJH(T)_rs	NBQC	1p36.11-1p34.2,1q21.1-1q31.1,1q31.2-1q44,3p26.1,5p15.33-5p13.2,6p25.3-6p21.31,8p12-8p11.21,8q12.1-8q24.3,9q12-9q21.2,9q22.31-9q34.3,11p15,11q21-11q22.1,15q14,17q11,17q21,17q23.2-17q24.3,17q25,18q11.2-18q23,19p13,20q11,21q22	NIL	21
31	5T-12-06SJH(T)_rs	NBQC	1p32.3-1p31.3, 1q21.1-1q44,2q36.2,5p15,8p12,8p12,8p21,8q21.12-8q24.3,10p13-10p12.1,10q11.21,17q22-17q23.3,20q13	NIL	12
32	15T-313-AZ(T)	NBQC	1q21.1-1q44, 16p13.13-16p11.2, 19p13.3-19p12, 19q13.32-19q13.43, 20q11.22-20q11.23, 21q22.3	NIL	6
33	16T-29-06-T-GW	NBQC	1q21.1-1q44, 2p11.2-2q12.2, 2p24.3, 2p25.2-2p25.1, 2q13-2q22.1, 2q31.1-2q36.1, 2q36.3-2q37.3, 3q13.12-3q22.1, 3q29, 6q12-6q14.1, 7p12.1-7p11.1, 7p22.2-7p14.1, 7q21.13-7q21.2, 7q31.1-7q31.2, 13q12.11,13q12.2-13q12.3	3p14.1-3p13, , 4q21.21, 8p23.2-8p22, 9q21.32,	20
34	73-06-T_RS	NBQC	1p31.2-1p12,1p32.1-1p31.3,1p34.3,1q22-qter,2p22.1-2p21,2p25.3-2p24.2,cen-2q22.1,3p22.3,4q26-4q28.3,5p15.31-5p12, 5q22.1,5q31.1,6p12.1-6p11.2,6p22,6p24.3,6q12-6q14.1,6q16.3-6q22.1, 7p14.1-7p12.1,7p21, 10q26.12,11p14,11q14.3-11q21,12q12,12q14.1-12q14.3, 12q21.1,-12q24.32,13q,14q21.3-14q22.1,17q11.2,17q12,17q21.32-17q21.33,17q25.1,Xq25-Xq26.3	5q14, 8p22-8p21.3,8p23,	36
35	7T-16-06SJH(T)_rs	NBQC	1p36.11-1p34.2,1q42.2-1q44,3q21.1-3q22.3,3q25.33-3q29,4q11-4q12,4q13.3-4q22.1,5q31.1-5q31.2, 8q21.3-8q22.3,8q23.3-8q24.13,9q31.3-9q32,9q33.3-9q34.3,10q22.3,14q13.1,16p13.3-16q12.1,16q12.2-16q21,16q22.1-6q24.3,17q11,17q12,17q21,17q23.2-17q25.3,19p13,20p12.1-20q13.33,21q22,22q11.1-22q13.1	8p23.1-8p22	25
36	8T-21-07SJH(T)_rs	NBQC	1p13.3-1q21.1,1p33,1q24.1-qter,cent-2q14.1,2p,2q32.3-2q33.1,3p25.2-3p24.3,3q12.1,-3q29,4p12--4q21.21,4q24-4q28.3,5p15.2-5q11.2,5q34-5q35.3,6p21.1-6p12.1,6p25.2-6p22.3,6q12-6q14.1,6q14.3-6q16.1,6q16.1-6q23.2,7p11.2-7q21.11,7p14.3,7p21.3-7p15.3,8q11.23-8q12.3,8q22.1-8q24.3,9q21.13-9q21.31,9q31.2-9q32,9q33.2-9q34.3,10p15.3-10q22.3,11p11.2-11q12.1,11p14.1-11p12,12p11.23-12q12,12p13.33-12p13.31,12q14.…	1p31.3, ,2q32.2, 2q36.1,3p24.1, ,4q22.3,8p, 13q12.3-13q13.1, 16q21-16q22.1, ,Xq26.3	57
37	9T-MK-SJH(T)	NBQC	1p31.3,1p32.3,1q21.3-1q23.3,1q42.3-1q44,2q12.1,2q14.1-2q14.3,3p26.1-3p25.2,3q21.1-3q22.2,3q26.1-3q26.2,5p15.33-5p15.31,5q23.3,5q33.2,6q25.1-6q25.3,7p12.3-7p11.1,7p21.3-7p21.1, 8q11.23-8q12.1,8q21.3-8q22.3,8q23.3-8q24.3, 9q33.3-9q34.3,10q23.33-10q24.32,10q26.11-10q26.3,11p11.2-11p11.12,15q22.2-15q24.3,17q22-17q25.3,18p11.22-18p11.21,19p13.3-19p12,19q13.32-19q13.43,20q11.22-20q11.23,20q13.12-20q13.…	8p23.1-8p22,8p23.2, ,9p21.3,9p24.1-9p23, ,21q21.2,Xq21.1-Xq21.33,Xq24-Xq25,	39
38	IOP_28-G00	NBQC	1q21.1-1q32.1,1q41-1q42.13,1q42.2-1q43,6p25.3-6p25.2,6q16.1-6q22.1,6q22.33-6q23.3,7p21.3-7p11.2,7q21.3-7q22.2,7q33,7q35,8p12-q11.21,8q13.2-8q21.13,8q24.22,10q26.13-10q26.3,17q22-17q24.3,18p11.32-18p11.21,19q13.11-19q13.32,21q21.1	NIL	18
39	IOP_290-A2	NBQC	1p34.3-1p34.1,1q23.1-1q24.3,1q25.2-1q25.3,1q31.1-1q32.1,1q41-1q43,2p12-2p11.2,2q33.1,3q13.32-3q21.1, 4p12-4q12,4p16.1-4p15.33,4q21.23,5p14.1-5p13.2,5p15.2-5p14.2,5q11.2,5q14.1-5q14.2,5q21.1-5q21.3,5q31.3-5q33.1,5q33.2-5q33.3,5q34,5q34-5q35.3,6p25.3-6p25.2,7p14.1-7p11.2,7p14.3-7p14.2,7p15.3-7p14.3,7q21.11,8p22-8p21.1,8q13.2-8q13.3,8q23.3-8q24.11,9p13.2, 15q14-15q21.2,15q22.2-15q25.3,16p13.3-16p13.…	3q28-3q29,7q36.3,9p23-9p22.3,10q26.11,12p12.1	51
40	IOP_453-G00	NBQC	1p13.2,1q23.1-1q24.2,1q25.2-1q25.3,1q31.1-1q31.2,1q31.3-1q32.1,1q41,1q41-1q43,2p12-2q11.2,2q13-2q14.1,3p22.1-3p21.33,3p24.2-3p22.3,3p26.1,3q13.33-3q21.1, 4p15.2,5p14.1-5p13.2, 5q35.1-5q35.3,6q21-6q22.1,7p14.1-7p11.2,7p14.3-7p14.2,7p15.2-7p14.3,7p21.1,7p22.2-7p21.3,7q11.22-7q21.11,7q22.3-7q31.1,7q33,8q22.3-8q24.22,9p13.2,9p23,9q31.3,10p11.21-10q11.21,10q21.1,10q23.33,10q25.3, 13q12.3-13q13.1,13q21…	3q28-3q29, 5q14.1, 12p12.1, 13q31.1, ,20q13.33,Xp21.1-Xp11.4	52
41	IOP_645_1	NBQC	1q22-1q23.1,1q23.3-1q25.3,1q31.1-1q44,2p12-2q11.2,2q13,2q21.3-2q22.3,3q25.2-3q26.2,5p15.33-5p12,5q21.1-5q21.2,5q22.1,5q31.2,6p25.3-6p25.2,6q15,6q21-6q22.1,6q22.33-6q23.3,6q25.3,7p14.1-7p11.2,7p15.1-7p14.3,7p21.3-7p15.3,8p11.1-8q21.13, ,8p12, ,8q22.1-q24.23,9p22.2-9p21.3,9p23,11p14.3-11p11.2,12q12,12q13.2-12q14.1,12q23.1-12q23.3,14q13.2-14q21.1,14q21.3-14q22.1,14q23.2-14q24.2,14q32.13,15q15.3-15q2…	8p12,8p23.1-8p22	43
42	12T-18-06SJH(T)_rs	NBQC	21q22.3, 20q13.31-20q13.33, 10p13, 3q21.1-3q23, 8q22.1-8q22.3, 6q15, 1q32.2-1q41, 3p26.1-3p25.2, 10p12.1-10p11.23, 19q13.32-19q13.43, 6p25.2-6p21.33, 1q42.3-1q44, 19p13.3-19p12, Xp22.33-Xp22.31	NIL	14
43	6T-15-06SJH(T)_rs	NBQC	1p32.3-1p32.2,1p34.2-1p33,1p36.21-1p35.3,1q31.1,1q42.13-1q44,2p16.1-2p13.2,2p22.2-2p21,2q35,4q28.3-4q31.22,6p12.2-6q12,6q21,7p12.3-q11.21,7p21.1-7p15.1,7p22.3-7p21.3, ,8q13.1,8q22.2-8q22.3,8q23.3-8q24.12,8q24.13-8q24.21,9q21.33-9q22.33,11p11.2,11p14.2-11p12,11p15.3-11p15.1,,11q12.1-11q13.4,14q24.3-14q31.1,16p13.13-16q12.1,16q12.2-16q21,17q11.1-17q11.2,19p13.3-19p12,19q13.32-19q13.43,20p12.2-20q13…	7q22.1-7q22.2,8p23.2, Xp11.4	35
