# Supplementary material for: Genomic Alterations in Breast Cancer Patients in Betel Quid and Non Betel Quid Chewers
Source: PLoS One. 2012 Aug 24;7(8):e43789. doi: 10.1371/journal.pone.0043789 (PMC3427153; doi:10.1371/journal.pone.0043789)
Supplement: Table S4 — Regions with chromosomal alterations frequent in betel quid chewers and non chewers breast cancer patients. (XLS) [file pone.0043789.s005.xls]

## Sheet: Sheet1
Table S4: Regions with chromosomal alterations frequent in betel quid chewers and non chewers breast cancer patients
SNo.	Cytoband	BQC (26) %	NBQC (17) %	Start Site	End Site	size(mb)
1	1q21.1	9(34.6)	6(35.3)	143780476	144894002	1.11
2	1q24.1	12(46.2)	10(58.8)	161945480	167344909	5.39
3	1q25.2	18(69.2)	11(64.7)	176251808	180031538	3.77
4	1q31.1	18(69.2)	9(52.9)	184769223	187079322	2.31
5	1q32.1	9(34.6)	10(58.8)	197931873	201474622	3.54
6	1q41	12(46.2)	10(58.8)	216877367	239186501	22.3
7	1q42.2-1q42.3	18(69.2)	12(70.6)	230759715	234370852	3.61
8	1q43-44	17(65.4)	12(70.6)	237614919	241862421	4.24
9	5p13.3	9(34.6)	8(47.1)	29073506	35879721	6.8
10	5p15.2	12(46.2)	7(41.2)	13931843	16045984	2.11
11	7p12.3-7p12.1	13(50)	8(47.1)	49519486	52496765	2.97
12	7p14.1-7p12.3	12(46.2)	6(35.3)	43737457	49336509	5.59
13	7p14.3	15(57.7)	6(35.3)	31794828	32639963	0.84
14	7p15.2	11(42.3)	6(35.3)	27835512	29690012	1.85
15	7p21.2	11(42.3)	7(41.2)	17333989	17734067	0.4
16	7p21.3-7p21.2	14(53.8)	6(35.3)	12577440	14919353	2.341
17	8q22.1	20(76.9)	9(52.9)	97006376	99137466	2.13
18	8q22.2	17(65.4)	10(58.8)	100574413	103045541	2.47
19	8q22.3	16(61.5)	6(35.3)	102196496	118844178	16.64
20	8q24.11	13(50)	9(52.9)	117649151	122675718	5.02
21	8q24.21	16(61.5)	8(47.1)	128051801	132991056	4.93
22	8q24.23	10(38.5)	6(35.3)	137820222	142072236	4.25
23	12q22.3	9(34.6)	9(52.9)	42530317	46782195	4.25
24	16p13.3-16p13.2	12(46.2)	6(35.3)	2747264	7226822	4.47
25	17q23.2	13(50)	6(35.3)	52197554	55320513	3.12
26	17q23.3	15(57.7)	7(41.2)	59136652	64914787	5.77
27	20q13.2	12(46.2)	8(47.1)	51292709	53751202	2.45
