# Supplementary material for: Genomic Alterations in Breast Cancer Patients in Betel Quid and Non Betel Quid Chewers
Source: PLoS One. 2012 Aug 24;7(8):e43789. doi: 10.1371/journal.pone.0043789 (PMC3427153; doi:10.1371/journal.pone.0043789)
Supplement: Table S5 — DAVID analysis of genes in BQC, NBQC and Common regions. (XLS) [file pone.0043789.s006.xls]

## Sheet: Sheet1
Table S5: DAVID analysis of genes in BQC, NBQC and Common regions
Term	Count	%	PValue	Genes	Fold Enrichment	FDR
BQC
GO:0016616~oxidoreductase activity, acting on the CH-OH group of donors, NAD or NADP as acceptor	4	14.8148	0.000165135	CBR1, AKR1B15, AKR1B10, AKR1B1, CBR3	34.2602	0.183479
GO:0016614~oxidoreductase activity, acting on CH-OH group of donors	4	14.8148	0.00022807	CBR1, AKR1B15, AKR1B10, AKR1B1, CBR3	30.716	0.253325
GO:0004090~carbonyl reductase (NADPH) activity	2	7.40741	0.0042201	CBR1, CBR3	445.382	4.59387
GO:0004033~aldo-keto reductase activity	2	7.40741	0.0157394	AKR1B15, AKR1B10, AKR1B1	118.769	16.1732
GO:0005737~cytoplasm	14	51.8519	0.0224848	B3GALT5, CALD1, HLCS, CBR3, TTC3, CLDN14, LUZP6, CBR1, AKR1B15, KCNJ6, PCP4, AKR1B10, MTPN, AKR1B1, SLC35B4, DOPEY2, TTC3L	1.60154	20.971
NBQC
GO:0004984~olfactory receptor activity	6	14.2857	0.00332332	OR7C1, OR7A5, OR10H5, OR10H4, OR10H3, OR7A10	5.6975	3.60694
GO:0007608~sensory perception of smell	6	14.2857	0.00395307	OR7C1, OR7A5, OR10H5, OR10H4, OR10H3, OR7A10	5.45862	5.46435
hsa04740:Olfactory transduction	6	14.2857	0.0049168	OR7C1, OR7A5, OR10H5, OR10H4, OR10H3, OR7A10	4.73537	3.73429
GO:0007186~G-protein coupled receptor protein signaling pathway	9	21.4286	0.00530021	LOC100133511, LOC653879, C3, GHRH, OR7C1, OR7A5, EMR3, OR10H5, OR10H4, OR10H3, OR7A10	3.14248	7.26219
GO:0007606~sensory perception of chemical stimulus	6	14.2857	0.00611554	OR7C1, OR7A5, OR10H5, OR10H4, OR10H3, OR7A10	4.9219	8.3348
GO:0004888~transmembrane receptor activity	9	21.4286	0.0101615	PTPRD, OR7C1, PTPRS, OR7A5, EMR3, OR10H5, OR10H4, OR10H3, OR7A10	2.82255	10.6592
GO:0007166~cell surface receptor linked signal transduction	11	26.1905	0.0123014	PTPRD, LOC653879, C3, OR7A5, OR10H5, VAV1, OR10H4, OR10H3, LOC100133511, GHRH, OR7C1, EMR3, OR7A10	2.32393	16.1049
GO:0007600~sensory perception	7	16.6667	0.0136386	RAX2, OR7C1, OR7A5, OR10H5, OR10H4, OR10H3, OR7A10	3.38861	17.7019
GO:0004930~G-protein coupled receptor activity	7	16.6667	0.0159357	OR7C1, OR7A5, EMR3, OR10H5, OR10H4, OR10H3, OR7A10	3.28166	16.2453
COMMON
GO:0003012~muscle system process	8	3.53982	0.00292785	TNNT2, CHRM3, PSEN2, SNTB1, TBCE, RYR2, GJA5, MAP2K6	4.20119	4.73606
GO:0005488~binding	151	66.8142	0.00395961	RNASEN, CYP24A1, RAB3GAP2, ENAH, ADCY1, NOG, ADCY8, ACBD6, NOV, ERO1LB, RAD21, ATP2B4, KCNK9, SRRM2, KIFAP3, LRRC52, APOH, DISC1, MAP2K6, LOC100132779, EDARADD, NMNAT2, NCALD, SIPA1L2, ZNF648, RXRG, COLEC10, RAI14, NME7, MARK1, TNNT2, TNS3, GRB10, NAV1, F5, LRP12, RYR2, FBXL7, PGCP, AKAP1, EXT1, KIF26B, ABCA8, TSHZ2, ENPP2, ASAP1, RIMS2, URGCP, UBE2D4, LOC652798, PTK2, EIF3H, EFR3A, EFCAB2, SLC30…	1.09266	5.4134
GO:0008289~lipid binding	13	5.75221	0.00403477	PRKCA, SELP, RXRG, ACBD6, WIPI1, ABCG1, DGKB, DGKE, CDC42BPA, APOH, CHN2, SNX31, SNX13	2.61955	5.51346
GO:0019992~diacylglycerol binding	5	2.21239	0.00658016	PRKCA, DGKB, DGKE, CDC42BPA, CHN2	6.6674	8.84503
GO:0004016~adenylate cyclase activity	3	1.32743	0.00733482	ADCY1, ADCY8, ADCY10	22.6692	9.81161
GO:0006936~muscle contraction	7	3.09735	0.00771872	TNNT2, CHRM3, PSEN2, SNTB1, RYR2, GJA5, MAP2K6	4.03644	12.0339
GO:0007017~microtubule-based process	9	3.9823	0.00794137	FMN2, PTK2, RNF19A, KIFAP3, TBCE, TUBD1, MARK1, DNAH5, KIF26B	3.13844	12.36
GO:0030054~cell junction	13	5.75221	0.0111837	ENAH, MTDH, RIMS2, RHOU, GJA5, CBLN4, LOC652798, TNS3, PTK2, PKP1, CHRM3, SNTB1, CDC42BPA, PDZD2	2.29446	13.6327
GO:0042221~response to chemical stimulus	25	11.0619	0.00902069	CYP24A1, ADCY1, YWHAZ, ADCY8, ENPP2, HMOX2, TNFRSF11B, TFF3, ANGPT1, SLC30A8, ADCY10, MYC, MAP2K6, OXR1, PRKCA, DDC, SELP, ADIPOR1, ABCG1, TNNT2, GRB10, PSEN2, RYR2, XCL1, PPP1R15B	1.7218	13.9244
GO:0042474~middle ear morphogenesis	3	1.32743	0.00906474	NOG, PRRX1, MYC	20.3596	13.9877
GO:0032147~activation of protein kinase activity	6	2.65487	0.00934597	ADCY1, DGKB, DGKE, ADCY8, STRADA, ADCY10	4.64342	14.3908
GO:0000287~magnesium ion binding	12	5.30973	0.0111645	RNASEN, NMNAT2, OBSCN, ADCY1, ATP2B4, ADCY8, CDC42BPA, ADCY10, RHOU, MARK1, NME7, EDARADD	2.40734	14.5717
GO:0001501~skeletal system development	10	4.42478	0.010166	PRKCA, CYP24A1, AEBP1, TNFRSF11B, NOG, TRPS1, PRRX1, EXT1, GJA5, MYC	2.76567	15.5559
GO:0006171~cAMP biosynthetic process	3	1.32743	0.0104979	ADCY1, ADCY8, ADCY10	18.9054	16.0231
GO:0030554~adenyl nucleotide binding	28	12.3894	0.0127367	ABCA8, ADCY1, ADCY8, UBE2G2, HELZ, DNAH5, UBE2D4, FMO5, PTK2, ERO1LB, ATP2B4, DGKB, CHD1L, DGKE, PDE1C, ADCY10, ABCA13, MAP2K6, PRKCA, OBSCN, NMNAT2, STRADA, TRIO, NME7, MARK1, ABCG1, CDC42BPA, KIF26B	1.60998	16.4574
hsa00230:Purine metabolism	6	2.65487	0.019249	ADCY1, PDE1C, ADCY8, PDE9A, ADCY10, NME7	3.76249	18.9845
GO:0001883~purine nucleoside binding	28	12.3894	0.015298	ABCA8, ADCY1, ADCY8, UBE2G2, HELZ, DNAH5, UBE2D4, FMO5, PTK2, ERO1LB, ATP2B4, DGKB, CHD1L, DGKE, PDE1C, ADCY10, ABCA13, MAP2K6, PRKCA, OBSCN, NMNAT2, STRADA, TRIO, NME7, MARK1, ABCG1, CDC42BPA, KIF26B	1.58585	19.4468
GO:0001882~nucleoside binding	28	12.3894	0.0166032	ABCA8, ADCY1, ADCY8, UBE2G2, HELZ, DNAH5, UBE2D4, FMO5, PTK2, ERO1LB, ATP2B4, DGKB, CHD1L, DGKE, PDE1C, ADCY10, ABCA13, MAP2K6, PRKCA, OBSCN, NMNAT2, STRADA, TRIO, NME7, MARK1, ABCG1, CDC42BPA, KIF26B	1.57503	20.9318
